# Supplementary material for: Genetic diversity and chemical variability of Lippia spp. (Verbenaceae)
Source: BMC Res Notes. 2018 Oct 12;11:725. doi: 10.1186/s13104-018-3839-y (PMC6186075; doi:10.1186/s13104-018-3839-y)
Supplement: Supplementary file 4 — Additional file 4: Table S4. Chemical data. [file 13104_2018_3839_MOESM4_ESM.xls]

## Sheet: Plan1
	Carvacrol	Endo-fenchol	Fenchona	β-cariofileno	Biciclogermacreno	Isoborneol	Cânfora	Timol
LT1	0	57.9	0	0	9.5	0	0	0
LT3	0	52.4	0	4.7	8.4	0	0	0
LT4	43.1	0	0	0	0	0	0	0
LT6	46.1	0	0	0	0	0	0	0
LT7	39.9	0	0	0	0	0	0	0
LT8	0	52.4	0	3.5	3	0	0	0
LT11	0	41	0	0	5.8	0	0	0
LT12	38.6	0	0	0	0	0	0	0
LT13	0	48.9	0	4.1	4.1	0	0	0
LT14	0	49.4	0	4	3.2	0	0	0
LT15	43.2	0	0	0	0	0	0	0
LT18	50.4	0	0	0	0	0	0	0
LT19	51.1	0	0	0	0	0	0	0
LT20	0	57.8	0	0	2.7	0	0	0
LT24	49.3	0	0	0	0	0	0	0
LT26	0	61	0	2.7	2	0	0	0
LT27	0	57.7	0	2.1	2	0	0	0
LT30	42.2	0	0	0	6.4	0	0	0
LT31	48	0	0	0	0	0	0	0
LT32	0	0	65.7	0	0	0	0	0
LT33	0	64.5	0	4.1	4.3	0	0	0
LT34	52.5	0	0	0	0	0	0	0
LT35	0	54.8	0	3.9	7.2	0	0	0
LT36	0	69.6	0	3.4	4	0	0	0
LT38	44	0	0	0	0	0	0	0
LT42	68.3	0	0	3.1	5.7	0	0	0
LT43	44.6	0	0	0	0	0	0	0
LT45	0	62.6	0	4.2	8	0	0	0
LT46	45.9	0	0	0	0	0	0	0
LT48	46	0	0	0	0	0	0	0
LT49	42.6	0	0	0	0	0	0	0
LT50	0	0	0	34.6	0	0	0	0
LT53	0	0	0	0	9	0	0	0
LT55	54.5	0	0	0	0	0	0	0
LT57	30.1	0	0	0	0	0	0	0
LT59	43.8	0	0	0	0	0	0	0
LT60	38.6	0	0	0	0	0	0	0
LT61	41.4	0	0	0	0	0	0	0
LT64	50.8	0	0	0	0	0	0	0
LT65	0	4.8	0	6.3	5	0	0	0
LT66	43.1	0	0	0	0	0	0	0
LT67	44.8	0	0	0	0	0	0	0
LT70	37.5	0	0	0	0	0	0	0
LT72	52.7	0	0	0	0	0	0	0
LT73	30	0	0	0	0	0	0	0
LT75	31.1	0	0	0	0	0	0	0
LT76	30.7	0	0	0	0	0	0	0
LT78	37.14	0	0	0	0	0	0	0
LT80	9.2	0	0	10.5	0	0	0	0
LT81	39.5	0	0	0	0	0	0	0
LT82	43.5	0	0	0	0	0	0	0
LT83	47	0	0	0	0	0	0	0
LT87	0	56.8	0	1.9	0	0	0	0
LT89	53.3	0	0	0	0	0	0	0
LT90	0	0	0	6.6	0	25.7	0	0
LT92	0	0	0	0	0	22.7	0	0
LT93	31.3	0	0	0	0	0	0	0
LT94	16.5	0	0	0	0	0	0	0
LT96	0	60.6	0	0	2	1.7	0	0
LT97	0	66.6	0	2.9	5.2	0	0	0
LT98	0	63	0	2.9	5.2	0	0	0
LT99	0	0	0	0	0	13	0	0
LT100	32.4	0	0	0	0	0	0	0
LT101	52.1	0	0	0	0	0	0	0
LT102	0	0	0	0	0	0	26.9	0
LT103	27.4	0	0	0	0	0	0	0
LT104	31.1	0	0	0	0	0	0	0
LT105	39.8	0	0	0	0	0	0	0
LT107	41.2	0	0	0	0	0	0	0
LT108	45.4	0	0	0	0	0	0	0
LT109	39.8	0	0	0	0	0	0	0
LT110	0	0	0	0	0	0	0	49.9
LT111	38.7	0	0	0	0	0	0	0
LT112	36.8	0	0	0	0	0	0	0
LT113	42.1	0	0	0	0	0	0	0
LT114	36.3	0	0	0	0	0	0	0
LT115	52.7	0	0	0	0	0	0	0
LT118	0	0	0	5.15	0	0	0	55.5
LU134	45.45	0	0	0	0	0	0	0
LU135	44.67	0	0	0	0	0	0	0
LU137	46.03	0	0	0	0	0	0	0
LU138	51.05	0	0	0	0	0	0	0
LU140	45.07	0	0	0	0	0	0	0
LU141	39.39	0	0	0	0	0	0	0
LU145	0	0	0	0	0	0	0	65.08
LU146	68.4	0	0	0	0	0	0	0
LU148	70.9	0	0	0	0	0	0	0
LU161	43.24	0	0	0	0	0	0	0
LT9	44.6	0	0	0	0	0	0	0
LT16	46.51	0	0	0	0	0	0	0
LT44	0	62.45	0	3.6	3.6	0	0	0
LT47	40.7	0	0	0	0	0	0	0
LT10	47.5	0	0	0	0	0	0	0
LT23	47.1	0	0	0	0	0	0	0
LT40	0	0	0	31.7	0	0	0	0
LT51	0	0	0	37.7	0	0	0	0
LT54	55.5	0	0	0	0	0	0	0
LT63	38.6	0	0	0	0	0	0	0
LT68	39.3	0	0	0	0	0	0	0
LT69	40.8	0	0	0	0	0	0	0
LT77	44.7	0	0	0	0	0	0	0
LT79	41.5	0	0	0	0	0	0	0
LT86	0	0	0	0	0	21.3	0	0
LT88	50.3	0	0	0	0	0	0	0
LT91	41.1	0	0	5.7	7.4	0	0	0
LT116	45.5	0	0	0	0	0	0	0
LT117	19.37	0	0	0	0	0	0	13.5
LU129	37.86	0	0	0	0	0	0	0
LU130	0	44.65	0	7.92	5.66	0	0	0
LU132	39.32	0	0	0	0	0	0	0
LU133	36.75	0	0	0	0	0	0	0
LU150	43.99	0	0	0	0	0	0	0
LU151	39.8	0	0	0	0	0	0	0
LU153	41.7	0	0	0	0	0	0	0
LU154	47.53	0	0	0	0	0	0	0
LU155	43.19	0	0	0	0	0	0	0
LU156	38.79	0	0	0	0	0	0	0
LU157	41.58	0	0	0	0	0	0	0
LU158	41.33	0	0	0	0	0	0	0
LU159	39.54	0	0	0	0	0	0	0
LU160	41.1	0	0	0	0	0	0	0
LU163	42.24	0	0	0	0	0	0	0
